# Supplementary material for: Astrovirus-Associated Polioencephalomyelitis in an Alpaca
Source: Viruses. 2020 Dec 30;13(1):50. doi: 10.3390/v13010050 (PMC7824642; doi:10.3390/v13010050)
Supplement: Supplementary file 1 [file viruses-13-00050-s001.zip]

Archive with 1 entries (1 files):
- viruses-1056462-supplementary.MOV
